# Supplementary material for: Broadening the Voltage Window of 3D-Printed MXene Micro-Supercapacitors with a Hybridized Electrolyte
Source: Molecules. 2024 Mar 20;29(6):1393. doi: 10.3390/molecules29061393 (PMC10974977; doi:10.3390/molecules29061393)
Supplement: Supplementary file 1 [file molecules-29-01393-s001.zip]

Archive with 1 entries (1 files):
- molecules-2902927-supplementary.pdf
